# Supplementary material for: Kampo Medicines Modulate Angiogenic, Antioxidant, and Inflammatory Pathways in Human Preclinical Models: Implications for Preeclampsia
Source: Antioxidants (Basel). 2026 Jul 14;15(7):877. doi: 10.3390/antiox15070877 (PMC13403422; doi:10.3390/antiox15070877)
Supplement: Supplementary file 1 [file antioxidants-15-00877-s001.zip]

Archive with 1 entries (1 files):
- antioxidants-4394789-supplementary.pdf
